# Supplementary material for: Factors Controlling Dead Wood Decomposition in an Old-Growth Temperate Forest in Central Europe
Source: J Fungi (Basel). 2022 Jun 27;8(7):673. doi: 10.3390/jof8070673 (PMC9325057; doi:10.3390/jof8070673)
Supplement: Supplementary file 1 [file jof-08-00673-s001.zip]

Archive with 1 entries (1 files):
- jof-1719864-supplementary.xlsx
