# Supplementary material for: Factors Controlling Dead Wood Decomposition in an Old-Growth Temperate Forest in Central Europe
Source: J Fungi (Basel). 2022 Jun 27;8(7):673. doi: 10.3390/jof8070673 (PMC9325057; doi:10.3390/jof8070673)
Supplement: Supplementary file 1 [file jof-08-00673-s001.zip › jof-1719864-supplementary.xlsx]

## Sheet: Sheet1
sampleNo	latitude & longtitude	species	position	census year	duration of decay	diameter	length	volume	pH	wooddensity	respirationTi20mean	Timean	moisturemean	respirationlab	qPCRfungi	qPCRbacteria	laccase	MnP	bglucosidase	acidphosphatase	bxylosidase	chitinase	cellobiohydrolase	bgalactosidase	aglucosidase	lipase	Endocellulase	Endoxylanase	ergosterol	OTU	Shannon	lipidcontent	lignincontent	sugarcontent	cellulosecontent	brown_rot	white_rot	soft_rot	other_saprotroph	mold	ectomycorrhizal	plant_pathogen	others	fungal_NMDS1	fungal_NMDS2
						cm	m	m3		g/cm3	mgCO2/m2/s	℃	％	mgCO2/kg/h	no/g	no/g	U/g	U/g	U/g	U/g	U/g	U/g	U/g	U/g	U/g	U/g	U/g	U/g	µg g-1			%	%	%	%	%	%	%	%	%	%	%	%
201	48.66609308 N 14.70640214 E	Fir	log	2008	11-21	68	33.4	12.1237	4.27	0.145875	0.142919	18.6	42.85	18.1281	2.04526e+09	5.19931e+08	0	3.36813	288.876	1033.85	28.7028	87.0281	50.7021	84.1593	29.4227	942.217	5.01431	127.975	98.0519	86	2.31461	21.2698	24.0649	3.79539	50.8699	0.163639	50.3846	4.79463	26.9269	0.0818197	0.00818197	0.0163639	22.2795	-0.214771	1.33403
202	48.66607428 N 14.70644224 E	Spruce	log	2008	11-21	64	35	11.2538	4.62	0.460998	0.0751664	18.45	47.3	33.8372	3.96719e+07	1.27718e+08	0	3.83696	455.192	1602.46	130.06	51.2403	103.65	116.36	59.4771	1725.36	8.16253	23.9143	80.7163	298	4.99522	11.9123	40.9196	2.90534	44.2627	0.0809963	17.7888	2.00466	17.2623	3.42209	0.121494	4.31305	38.8478	0.31979	-0.265045
204	48.66598065 N 14.7063923 E	Spruce	log	1997	22-43	48	15.1	2.73105	3.98	0.376465	0.0695752	18.15	45.1	13.507	6.13408e+07	1.05318e+08	0	0	23.915	222.965	2.46764	9.03163	3.07191	14.6527	1.68865	62.1377	3.38942	14.9932	18.0328	232	3.11738	17.9505	19.7901	4.15346	58.1059	0.018423	47.6419	0.092115	32.3692	3.17797	0	0.322402	9.57074	-0.15486	-0.0725642
205	48.66608736 N 14.70619055 E	Spruce	log	1997	22-43	40	16.8	2.11008	3.73	0.532363	0.116999	20.95	26.25	24.0675	1.92166e+09	1.19245e+09	0	0	55.4027	1399.28	8.6717	9.6767	3.21761	42.3891	19.2271	132.518	5.72519	38.4183	43.695	318	3.06422	15.5397	32.336	3.68868	48.4356	44.4818	0.373169	0.0746338	8.04179	0.867618	0.24256	0.186585	27.9224	0.341207	-0.18952
206	48.66609483 N 14.70663418 E	Spruce	log	2008	11-21	55	37.9	8.99983	4	0.300782	0.0809722	19.5	48.95	26.5122	3.67454e+09	2.43618e+09	0	0	248.943	1125.31	25.1607	13.085	33.4388	24.1398	13.4443	331.87	2.22153	14.3601	38.253	161	3.78302	11.9123	48.0745	2.6309	37.3824	0.391499	41.6294	0.410142	26.0999	0.0745712	0.111857	0.0186428	24.1238	0.180947	-0.411783
207	48.66613451 N 14.70632785 E	Spruce	log	1997	22-43	50	9.1	1.78588	4.04	0.188	0.0635059	21.2	23.5	28.3532	1.22447e+09	1.32777e+09	0	0	102.115	214.511	7.29387	7.96529	7.77983	31.8062	19.048	2144.56	6.1822	10.2737	34.471	240	3.86659	15.9147	26.5638	3.82628	53.6952	0	24.5839	0.810926	23.1114	0.789586	0.106701	0.405463	49.3598	0.119323	-0.157768
208	48.66608033 N 14.70629151 E	Spruce	log	1997	22-43	40	12.9	1.62024	4.1	0.499883	0.0610356	21	51.25	24.3426	1.38868e+08	1.90614e+09	0	0	16.8355	145.621	4.06818	3.71164	0.992699	3.38341	3.11349	110.17	5.62364	7.28078	15.7895	181	3.90139	15.5397	62.5182	0.925858	21.0162	0.0128222	0.153866	0.217977	5.79561	1.53866	63.7389	0.0641108	11.3989	0.122369	-0.806113
209	48.66613957 N 14.70677033 E	Beech	log	2008	11-21	67	35.4	12.4745	4.78	0.842974	0.0697948	18.6	47.25	34.1634	1.06884e+09	8.50707e+08	0	0.234411	229.279	1426.55	30.5213	22.7275	39.2759	29.7458	26.5219	953.777	6.48686	8.66211	102.899	182	3.96205	13.7182	23.3298	3.95908	58.9929	0.015223	30.035	0.0456691	49.9315	0	0	7.10915	12.3306	-0.584578	0.129849
212	48.66605026 N 14.70673774 E	Fir	log	2008	11-21	89	40.7	25.3072	3.74	0.285079	0.0545605	17.4	38.2	13.9708	2.28371e+06	1.2371e+08	0	1.92464	322.932	361.386	50.0824	60.2378	50.9861	56.7861	15.9864	173.632	14.6113	21.1517	67.3684	130	2.26325	18.0699	20.4083	3.72625	57.7955	0	65.0189	0.454545	15.0947	0.132576	0.0378788	0.511364	18.7311	-0.114253	0.376122
213	48.66595593 N 14.70635071 E	Fir	log	1997	22-43	120	31.3	35.3815	4.16	0.0899013	0.078224	20.6	39.35	15.0281	2.01404e+06	1.29273e+09	1.62361	2.81294	255.273	1594.14	37.0097	38.8149	38.6375	117.909	36.9158	1256.41	7.60397	12.3457	138.361	139	3.58473	14.5039	30.4199	2.53897	52.5372	0	46.8345	3.03245	40.1135	0.106402	5.42649	0.638411	6.02944	-0.551023	-0.606075
214	48.66594486 N 14.70654178 E	Beech	log	2008	11-21	55	10.6	2.5171	4.89	0.292892	0.0799844	18.3	47.4	25.2691	1.05168e+07	1.12229e+09	4.29581	4.84863	883.595	2004.27	184.861	350.843	331.167	474.551	26.0554	3324.82	176.592	352.495	462.199	118	3.56615	13.7182	22.5026	2.89678	60.8824	0.076297	25.5341	0.584944	60.8596	0.178026	0	0.839268	12.5127	-0.768732	0.496403
215	48.66591162 N 14.70675452 E	Fir	log	1997	22-43	80	14.6	7.33504	4.2	0.4474	0.0281238	18.3	44.9	25.3109	3.59487e+06	1.40886e+08	0	2.22075	27.8788	380.926	11.3335	8.21354	6.75181	8.69458	5.07101	327.464	4.20186	7.45344	13.1965	189	4.39352	14.5039	61.0587	0.793364	23.644	0	0.315457	1.41956	15.7334	0.315457	55.9543	2.68139	19.4006	-0.176797	-0.688745
217	48.66591272 N 14.7068556 E	Spruce	log	2008	11-21	65	34.3	11.376	4.04	0.38875	0.0554164	17.9	48.6	21.2872	2.02485e+07	1.57982e+08	0	0.592205	169.742	1919.42	62.6451	51.7734	22.5787	368.951	108.2	112.698	13.2911	84.1174	310.345	246	0.79505	11.9123	33.9457	3.7711	50.3709	91.2717	0.0133088	0.0443626	2.63736	0.0243994	0.0155269	0.124215	3.27174	0.911761	-0.216539
218	48.66580173 N 14.70653471 E	Spruce	log	1997	22-43	60	23.7	6.69762	4.63	0.168457	0.0197267	19	48.4	20.2054	1.75601e+06	2.08671e+09	14.4772	4.10838	267.259	757.418	38.7087	36.9711	55.9012	47.6698	28.7509	1264.87	10.7522	15.0508	79.0875	182	3.46691	15.5397	40.7305	2.17831	41.5514	0	1.80412	0.257732	58.9413	0.158604	0	0.832672	32.95	-0.328344	-0.422984
219	48.6662206 N 14.70714358 E	Spruce	log	2008	11-21	33	16.8	1.43617	4.57	0.640893	0.116112	18.9	32.35	34.4517	5.29186e+08	1.45682e+09	0	3.29411	203.402	527.193	19.9554	16.3859	27.2583	51.992	24.9415	765.476	8.97497	9.12256	44.2308	371	4.31741	11.9123	17.506	2.71313	67.8686	5.26577	31.28	2.666	21.1293	0.149031	0.00827952	8.22984	33.027	-0.0968161	0.0506892
220	48.666094 N 14.7070443 E	Fir	log	1997	22-43	80	24	12.0576	3.4	0.191788	0.0837034	16.3	41.65	13.3694	7.79785e+08	1.81021e+09	0	5.03369	837.568	1641.69	330.765	50.2172	396.215	116.891	72.1211	827.424	12.7325	97.8157	82.2878	105	2.36416	14.5039	27.6799	4.97349	52.8426	0.0410256	27.8564	0.0615385	7.2	0.451282	0	0.882051	62.6462	0.0701564	-0.563094
221	48.66602568 N 14.70697302 E	Beech	log	2012	07-10	55	14.4	3.41946	4.39	0.16875	0.116318	16.5	41.65	9.81724	1.63164e+08	2.76911e+08	0	6.14406	941.597	1626.98	171.663	187.444	412.641	156.383	40.8396	1456.48	16.5409	175.688	392.459	265	4.77405	20.7636	23.9264	2.60497	52.7051	0.0687403	0.171851	0.412442	8.76439	1.54666	17.4257	1.40918	25.5886	0.420397	-0.496884
222	48.66607399 N 14.70725101 E	Fir	log	2008	11-21	45	26.6	4.2284	4.81	0.446496	0.0976603	21.05	32.8	28.5921	2.41553e+06	5.85357e+08	0	0.92531	90.0613	499.473	11.8667	20.9272	11.6933	28.011	5.74952	245.248	28.3213	21.0366	49.5652	199	3.23299	16.2482	29.2215	4.21746	50.3128	0	48.7253	6.99768	30.3797	0.160456	0	0.196113	19.4063	0.0903777	0.669677
223	48.66606041 N 14.70712036 E	Spruce	log	2008	11-21	42	28.2	3.90497	4.68	0.507193	0.0322521	21.3	49.75	42.0129	1.96413e+07	7.88197e+07	0	5.0707	148.083	487.346	19.9532	20.9794	20.571	50.2021	10.0499	1191.33	9.58431	19.3674	80.1008	154	3.2612	11.9123	28.4521	3.79569	55.8399	0.0189645	33.8327	0.0948227	7.71857	0.303433	0	0.284468	57.1022	-0.0240745	0.276822
225	48.66608803 N 14.70677013 E	Fir	log	1997	22-43	90	11.6	7.37586	4.29	0.364408	0.0515713	17.2	41.1	20.996	2.00551e+06	2.34682e+09	0	0.394802	82.9381	594.482	11.5861	5.55299	16.051	16.3135	9.73006	1986.07	6.48686	9.87077	5.82822	262	3.90271	14.5039	57.4635	1.07228	26.9603	0.0206676	13.9919	22.5793	37.2946	0.671696	23.871	0.361682	21.8146	-0.215086	-0.655802
226	48.66608803 N 14.70677013 E	Fir	log	1997	22-43	75	18	7.94813	4.5	0.0983778	0.0399823	17.1	42.85	21.2103	1.11713e+06	1.7974e+09	0	0	95.3622	183.844	14.5038	8.35653	14.3079	6.47164	16.7315	354.213	14.6621	11.5399	15.5125	188	3.49214	14.5039	59.0309	0.799883	25.6653	0.0154416	2.47066	0.833848	58.2922	0.231624	12.554	1.83755	18.638	-0.195252	-0.775701
227	48.666109 N 14.7069302 E	Beech	log	2008	11-21	27	30	1.7168	3.73	0.311592	0.14213	18.95	33.2	59.7178	3.60817e+09	2.17558e+09	0	0.0740261	79.9059	572.216	23.5493	22.4975	13.3495	29.4159	17.6634	344.321	11.9709	25.641	30.2395	228	4.10408	17.787	17.9555	5.89365	58.3639	0.0139938	3.4005	1.09152	73.3837	0.139938	0	0.167926	20.6269	-0.0793688	0.172395
228	48.66604275 N 14.70685842 E	Fir	log	2008	11-21	54	13.4	3.06734	3.7	0.315167	0.0714513	17.9	42.85	17.9493	2.89566e+06	2.08102e+08	0	2.10971	90.995	1349.9	16.3654	28.1526	16.9448	41.9839	8.61378	273.164	12.8341	11.4823	49.8168	228	3.49242	18.0699	25.6066	7.46813	48.8554	0.0302786	39.1098	0.191764	13.8979	0.1413	0	0.222043	41.3706	-0.21848	-0.242714
229	48.66596981 N 14.70662556 E	Beech	log	1997	22-43	65	9.7	3.21713	3.9	0.347847	0.0467682	19	45.05	56.098	3.60702e+08	9.51289e+08	0	1.29543	209.17	1384.49	22.776	24.8941	24.1656	34.7152	33.0758	507.322	16.7947	9.00744	101.067	335	3.99072	11.1621	25.3903	5.54516	57.9024	0.0172572	19.8803	0.299126	40.7731	0.0460193	0.0287621	0.35665	35.3831	-0.281668	0.0673758
230	48.66596981 N 14.70662556 E	Beech	log	2008	11-21	55	16.4	3.89439	5.09	0.289261	0.036352	18.6	44.8	33.7014	2.52643e+06	5.4027e+09	2.87514	2.86229	1274.94	1403.31	253.391	96.2579	545.353	205.536	167.11	1660.92	26.8995	17.6408	151.233	132	3.73765	25.215	30.8232	2.12536	41.8364	0.0127405	3.7457	6.8289	74.863	0.0509619	0.0382214	0.0509619	20.9581	-0.813368	0.445899
232	48.66589329 N 14.70682946 E	Beech	log	2008	11-21	21	22.4	0.775454	4.29	0.553683	0.129638	18.5	45.7	16.8175	7.42796e+06	1.05655e+09	14.2066	2.40581	823.114	1545.09	126.799	105.822	278.698	198.761	105.321	1095.24	1.61219	5.72678	224.756	227	2.67388	15.1788	20.0361	2.93752	61.8476	0.0139577	15.0394	0.0767674	69.6699	0.0209366	0	3.06372	12.0246	-0.977478	0.0148296
234	48.6658896 N 14.70682909 E	Fir	log	2008	11-21	66	37.2	12.7204	4	0.500659	0.117812	18.75	34.45	25.2872	3.18236e+08	9.37802e+08	5.58117	3.33112	55.5283	661.938	7.88523	15.8065	7.01012	35.9797	9.55219	239.657	14.002	34.1592	50.1558	155	3.38651	17.3159	26.6934	2.25598	53.7348	0.0382117	33.7409	0.114635	28.7352	0.0573175	0	6.78258	29.1364	-0.325385	0.30569
235	48.66598046 N 14.70637081 E	Spruce	log	1975	44-	70	19.4	7.46221	3.53	0.242069	0.123301	20.5	28.85	16.1766	1.72038e+06	1.51705e+08	0	6.19341	179.139	240	16.0157	17.4728	17.5014	75.2169	26.8876	2654.42	0	7.511	30.5136	215	3.67181	17.3393	21.0876	3.76369	57.8094	0.0383803	29.3993	19.4013	27.0581	21.9152	0.0383803	0.249472	14.2775	0.253887	-0.0904467
237	48.6660891 N 14.70690498 E	Beech	log	2008	11-21	28	24.5	1.50783	3.93	0.38819	0.22005	16.95	50.45	30.8251	1.38552e+07	1.33683e+09	0	2.3688	259.646	2035.62	42.8086	88.7995	38.9008	78.5229	54.5715	1123.59	0.901304	6.70523	216.611	193	2.8252	13.7182	21.7125	3.04762	61.5216	0	4.80217	2.65966	81.4727	0.0820883	0	4.37531	8.58644	-0.712343	0.19735
238	48.66635994 N 14.70649551 E	Fir	log	2008	11-21	77	35.7	16.6157	3.95	0.156667	0.0729796	21.15	41.6	21.6901	1.5719e+09	2.87324e+08	0	1.73958	263.949	444.926	22.1225	62.9041	46.4872	279.466	18.8111	297.338	28.8799	98.7941	326.05	116	1.88384	17.4456	22.9243	4.28992	55.3402	0.0186724	57.3989	0.168052	40.1923	0.186724	0.0840258	0.102698	1.81122	-0.115684	0.482282
239	48.66644256 N 14.70678739 E	Fir	log	1997	22-43	80	25.4	12.761	3.95	0.327175	0.0382482	21.3	37.2	17.9287	1.83271e+08	1.21164e+09	0	2.10971	125.131	889.915	17.6786	11.0343	17.1949	28.2049	19.2194	933.181	1.05364	3.02167	25.6055	294	3.94744	14.5039	24.1169	4.68908	56.6901	0.0317931	9.11403	0.0635863	29.9067	0.23315	0.0317931	1.54727	49.0674	0.044628	-0.201284
240	48.6663212 N 14.70668534 E	Beech	log	2008	11-21	24	22	0.994752	6.28	0.3623	0.0890781	18.65	18.55	8.19715	1.37206e+06	1.43786e+09	0	4.88564	68.0905	355.765	10.3807	26.2481	16.4457	34.8802	21.5397	296.615	3.03397	0	127.134	208	3.69597	4.79472	30.0231	3.55677	61.6254	0	9.26427	1.29488	31.4656	0.64744	0.0588582	0.0588582	50.5827	-0.507839	0.565996
241	48.66630038 N 14.70653307 E	Spruce	log	1997	22-43	50	17.2	3.3755	3.49	0.301111	0.0579027	18.2	49	31.7739	5.33869e+06	1.43013e+09	0	2.66489	234.479	1473.78	85.9457	24.0505	38.2429	62.3794	25.0492	810.236	2.37386	26.9648	92.7835	113	2.89755	23.046	25.9369	1.43388	49.5832	0	37.6089	0.0670391	4.87151	0.0893855	0	0.938547	54.3464	-0.043449	-0.571149
242	48.66633405 N 14.70683182 E	Spruce	log	1975	44-	70	9.4	3.61571	4.11	0.162992	0.0811665	18.75	49.55	18.797	7.75709e+08	2.17738e+09	0	1.0857	1013.27	1918.52	49.3898	53.0916	314.172	84.2803	38.8572	1658.21	16.6932	48.8359	174.733	136	2.79434	15.9628	28.524	1.57417	53.9391	0.00922424	57.1626	1.2176	20.155	0.0645697	0	6.77982	14.0116	-0.615807	-0.528472
243	48.66628722 N 14.70706018 E	Spruce	log	1997	22-43	90	16.5	10.4915	4.21	0.246711	0.0208511	18.6	48.65	27.3721	6.21616e+07	1.51719e+09	0	2.17139	51.7722	327.186	4.86233	3.04167	10.5376	3.23125	4.61439	946.907	0	0	7.95107	163	2.5162	8.51388	68.9245	0.49965	22.062	0.0136986	17.9315	0.164384	59.6712	0.273973	12.6986	0.0547945	7.27397	0.00248856	-0.789418
244	48.66614696 N 14.70691144 E	Spruce	log	1997	22-43	74	34.1	14.6584	3.92	0.400222	0.0823957	14.3	48.25	10.6639	6.80979e+08	9.94788e+08	0	4.03435	182.075	611.447	24.0775	30.6832	38.4614	44.8943	17.305	710.295	0.647418	29.785	52.5597	141	3.42372	12.2735	24.2349	2.80744	60.6842	0	3.42236	0.0639693	54.8217	0.0159923	0	0.0159923	41.4361	-0.742465	0.433228
245	48.66601009 N 14.70706649 E	Beech	log	2008	11-21	110	29.2	27.7356	4.21	0.151667	0.0164693	20.7	45.7	15.4925	2.08696e+06	2.01365e+09	0	0	83.0334	758.564	19.699	23.5685	14.8739	31.1429	24.5385	407.248	3.69408	7.10811	230.942	301	3.71318	5.61575	38.6133	0.536146	55.2348	0.00783453	1.00282	0.41523	70.2914	0.0548417	0.101849	1.19868	20.7458	-0.340927	-0.159738
246	48.66594486 N 14.70654178 E	Beech	log	2012	07-10	73	15	6.2749	3.91	0.291387	0.221943	18.4	53.7	26.615	3.21958e+07	1.14736e+09	0	1.70256	468.599	1781.09	114.265	90.3807	114.42	343.533	45.7155	1260.86	11.4631	28.6914	346.951	118	2.07162	15.1438	22.5472	1.78002	60.529	0.0218842	40.4311	0.0328263	54.3276	0	0	0.120363	4.81453	-0.810282	0.36507
248	48.6661775 N 14.7068517 E	Spruce	log	2008	11-21	89	28.9	17.97	3.82	0.559614	0.0365072	18.8	45.7	58.6578	1.24895e+07	1.8378e+09	0	1.49283	229.774	921.268	24.0009	37.771	42.1983	90.2137	62.3417	585.832	7.29931	21.0941	55.5921	200	2.39069	11.9123	24.8972	2.18469	61.0058	3.48446	68.6129	0.699583	5.61012	0.026907	0.0403606	0.847572	19.7229	-0.0904023	-0.315298
301	48.6658994 N 14.70644914 E	Spruce	snag	2008	11-21	65	24	7.9599	4.03	0.428067	0.0813606	12.45	35.6	16.9385	4.97306e+06	1.74851e+08	0	1.96166	504.815	560.884	92.1942	88.0603	99.7578	142.633	33.7496	996.772	7.35008	35.2528	23.7113	108	1.94077	27.2837	19.6133	1.91236	51.1907	0.00808473	6.71841	25.192	32.3066	1.46334	0	0.347643	58.5415	0.31634	1.01015
303	48.66582698 N 14.70664614 E	Spruce	snag	2008	11-21	100	4	3.14	4.74	0.762016	0.0182794	14.9	17.85	11.2449	940793	8.44258e+07	0	0	144.352	77.0485	16.9306	13.2621	14.1758	35.3155	6.86269	760.903	2.88164	3.53967	64.0867	191	3.50092	8.63078	22.8531	1.50242	67.0137	14.5323	1.11878	7.21257	17.2102	28.4456	0	1.73768	25.482	0.939739	0.444988
304	48.66620586 N 14.7069269 E	Spruce	snag	2008	11-21	56	12	2.95411	4.64	0.665599	0.0342263	13.7	18.5	22.6791	8.85115e+08	7.26322e+08	0	0	91.6685	61.6955	14.1188	13.1891	9.81059	38.5262	12.6327	419.974	1.45986	0	174.613	196	3.60057	18.6728	21.9321	2.57312	56.822	15.6546	0.482823	25.7289	32.9991	18.013	0	8.20799	12.1913	1.06458	0.237574
305	48.6661596 N 14.70727855 E	Beech	snag	2008	11-21	80	6	3.0144	6.42	0.316042	0.101219	21.1	35.65	12.1071	4.58196e+07	1.10725e+09	0	3.62721	1967.53	2395.12	724.386	444.942	2204.68	709.169	532.109	2854.24	303.334	289.936	167.802	437	4.6534	12.4796	28.2336	0.808754	58.478	0.0850629	1.48577	4.66712	53.17	1.17954	0.00567086	0.652149	37.9551	0.0226006	0.540684
306	48.66607422 N 14.70696072 E	Beech	snag	2012	07-10	126	24	29.9104	5.17	0.625962	0.0580414	16.2	22.3	19.7166	2.721e+06	1.4712e+09	0	0	1257.38	649.606	218.56	200.515	575.035	149.514	69.6652	2725.04	38.0706	13.9572	233.333	196	2.99438	6.2729	25.5137	1.06042	67.1529	0	0.0197006	0.0328343	26.4381	5.71973	0	0.210139	65.0841	0.559941	0.464792
307	48.6660079 N 14.70705166 E	Fir	snag	2008	11-21	45	6	0.953775	3.43	0.462854	0.162509	15.1	34.35	12.104	1.02851e+09	1.43241e+08	0	0.715574	156.261	217.36	32.5966	54.3733	18.012	107.693	42.4935	673.537	0	25.4683	120.792	304	4.56909	18.2132	25.6176	2.04303	54.1261	15.0723	5.57521	2.46847	13.9803	1.70717	0.469086	13.9034	36.5042	0.894541	0.140634
308	48.66603458 N 14.70689409 E	Spruce	snag	2008	11-21	50	7	1.37375	4.39	0.804334	0.0273334	17.25	19.95	27.1415	388061	2.87906e+07	0	0	43.696	41.183	8.99907	4.3606	4.9823	9.52151	1.40528	209.096	0	3.02167	18.0822	218	3.72264	7.81749	24.6721	3.47881	64.0316	0	3.20653	11.2412	18.1175	43.3187	0	3.95026	23.1651	0.779886	0.146517
310	48.66593075 N 14.70682005 E	Spruce	snag	2008	11-21	79	15	7.34878	3.68	0.482663	0.039992	15.15	18.8	14.0745	1.97687e+06	7.31734e+07	0	0.037013	217.186	321.158	83.4934	34.9513	30.3655	92.2564	21.492	746.331	164.609	4.69078	167.806	209	3.86588	19.7654	29.2609	4.23532	46.7384	18.2753	0.0280899	0.426966	16.1517	23.2978	0	3.42135	5.90449	1.35002	0.093717
311	48.66614851 N 14.7067582 E	Beech	snag	2008	11-21	24	5	0.22608	4.74	0.772676	0.0320018	18.95	21	15.1176	1.02067e+07	1.58653e+09	0	0.333109	144.68	729.032	14.6619	56.8123	16.77	175.817	11.0223	300.126	1.25675	14.763	80.236	291	2.72122	12.7831	21.8481	4.38665	60.9821	4.37515	62.7867	0.514244	6.69333	0.0489756	0.0326504	0.767284	23.0675	-0.0772249	-0.284417
313	48.66643469 N 14.70685448 E	Fir	snag	1997	22-43	75	2	0.883125	4.3	0.20628	0.029509	21.4	37.2	47.7593	8.34562e+06	2.00897e+08	0	0.629213	26.9999	198.87	8.17613	3.18327	1.41067	9.73801	0.373053	279.944	1.76453	0	15.5807	252	3.17079	16.7136	62.6096	0.326395	20.3504	0.446362	5.35635	0.0892724	45.8488	0.0297575	0.0148787	3.13941	38.96	-0.104217	-0.209095
314	48.66626568 N 14.7066758 E	Spruce	snag	2008	11-21	121	4	4.59727	4.64	0.157821	0.0387602	18.45	31.35	44.117	2.8721e+06	5.26004e+06	0	3.73825	492.111	652.939	79.4485	76.3815	134.164	140.441	52.1219	1861.44	8.56875	70.8797	104.153	209	3.75996	18.7011	27.9365	1.95978	51.4027	0.011236	21.4607	33.5955	46.6854	6.19101	0	1.73034	5.97753	0.577683	0.374147
315	missing	Spruce	snag	2012	07-10	54	0	0	3.51	0.391364	0.133114	12.75	21.15	10.3553	3.25651e+06	5.46812e+07	0	0.592198	109.495	765.293	46.4026	85.3576	10.5631	131.026	37.6203	184.679	3.84642	10.7341	446.705	152	2.31696	18.1924	28.773	1.97238	51.0622	69.5367	0.0729661	0.474279	4.74279	1.36811	0	1.24042	10.1788	0.898309	-0.116271
